# Supplementary material for: Macrofouling communities and the degradation of plastic bags in the sea: an in situ experiment
Source: R Soc Open Sci. 2017 Oct 25;4(10):170549. doi: 10.1098/rsos.170549 (PMC5666253; doi:10.1098/rsos.170549)
Supplement: Dataset on fouling organisms and measurements [file rsos170549supp2.xlsx]

## Sheet: Read_me
Title	Macrofouling communities and the degradation of plastic bags in the sea – an in situ experiment
Authors	Pauli, NC., Petermann, JS., Lott, C., Weber, M.
Study Period	July 2013 - August 2014
Study location	Elba, Italy 42°43.617 N, 10°09.598 E
Missing Value Indicator	NA
	"all_data_only family level" shows all data as used in the present study with taxa identified to family level
	"data2_all identified taxa"shows all data of the study, including all taxa identified (family level and others)
Variables:
Time	Time of exposure in months
Habitat	Location were samples were delpoyed, Pelagic or Benthic
Type	Polymertype, Polyethylene (PE) or biodegradable MaterBi®
Replicate	Number of the replicate construction consisting of a benthic and a pelagic part, 1-5
Halfsite	Nested random effect in the linear mixed effect model analysis to account for the two locations of the samples in the two habitats per replicate construction
Quartersite	Nested random effect in the linear mixed effect model analysis to account for the two samples of the two polymer types per habitat per replicate construction
TP	Tensile properties of the polymer in Newton [N]
Disintegration	Loss of surface area of the poymer in percent
OD/m²	Optical density (OD) per m² of the fouling layer as a proxy for the fouling biomass
O2 net	Net oxygen production of the fouling community [µmol l-1 h-1 cm-2]
Richness	Number of families
Shannon diversity	Shannon diversity for all organisms identified to family level
Abundance	Number of specimens per cm² for all organisms identified to family level
Taxa appearing in "all_data_family level":
cf Trochamminidae spp.	Trochamminidae, Foraminifera, specimens/cm²
Textulariidae	Textulariidae, Foraminifera, specimens/cm²
Nonionidae	Nonionidae, Foraminifera, specimens/cm²
Globigerinidae	Globigerinidae, Foraminifera, specimens/cm²
Elphiidae	Elphiidae, Foraminifera, specimens/cm²
Planorbulinidae	Planorbulinidae, Foraminifera, specimens/cm²
Spiroloculinidae	Spiroloculinidae, Foraminifera, specimens/cm²
Spirillinidae	Spirillinidae, Foraminifera, specimens/cm²
Hauerinidae	Hauerinidae, Foraminifera, specimens/cm²
Fischerinidae	Fischerinidae, Foraminifera, specimens/cm²
Sycettidae	Sycettidae, Porifera, specimens/cm²
Campanulariidae	Campanulariidae, Mollusca, specimens/cm²
Hebellidae	Hebellidae, Mollusca, specimens/cm²
Mytilidae	Mytilidae, Mollusca, specimens/cm²
Noetiidae	Noetiidae, Mollusca, specimens/cm²
Patellidae	Patellidae, Mollusca, specimens/cm²
Tergipedidae	Tergipedidae, Mollusca, specimens/cm²
Terebellidae	Terebellidae, Annelida, specimens/cm²
Epsilonematidae	Epsilonematidae, Nematoda, specimens/cm²
Candidae	Candidae, Bryozoa, specimens/cm²
Crisiidae	Crisiidae, Bryozoa, specimens/cm²
Taxa appearing "data2_all identified taxa":
Bacillariaceae	Bacillariaceae, specimens/cm²
Catenulaceae	Catenulaceae, specimens/cm²
Naviculaceae	Naviculaceae, specimens/cm²
Pleurosigmataceae	Pleurosigmataceae, specimens/cm²
Fragilariaceae	Fragilariaceae, specimens/cm²
Rhabdonemataceae	Rhabdonemataceae, specimens/cm²
Surirellaceae	Surirellaceae, specimens/cm²
Licmophora_sp	Licmophora sp., specimens/cm²
cf_Trochamminidae_spp	cf Trochamminidae spp., specimens/cm²
Textulariidae	Textulariidae, specimens/cm²
Nonionidae	Nonionidae, specimens/cm²
Globigerinidae	Globigerinidae, specimens/cm²
Elphiidae	Elphiidae, specimens/cm²
Planorbulinidae	Planorbulinidae, specimens/cm²
Spiroloculinidae	Spiroloculinidae, specimens/cm²
Spirillinidae	Spirillinidae, specimens/cm²
Hauerinidae	Hauerinidae, specimens/cm²
Patellininae	Patellininae, specimens/cm²
Fischerinidae	Fischerinidae, specimens/cm²
Cheilostomatida	Cheilostomatida, specimens/cm²
Chorizoporidae	Chorizoporidae, specimens/cm²
Candidae	Candidae, specimens/cm²
Caberea_sp	Caberea sp., specimens/cm²
Scrupocellaria_sp	Scrupocellaria sp., specimens/cm²
Savignyella_sp	Savignyella sp., specimens/cm²
Microporella_sp	Microporella sp., specimens/cm²
Aetea_sp	Aetea sp., specimens/cm²
Ctenostomatida	Ctenostomatida, specimens/cm²
cf_Mimosellidae_spp	cf Mimosellidae spp., specimens/cm²
Cyclostomatida	Cyclostomatida, specimens/cm²
Tubulipora_sp_A	Tubulipora species A, specimens/cm²
Tubulipora_sp_B	Tubulipora species B, specimens/cm²
Lichenoporidae	Lichenoporidae, specimens/cm²
Crisiidae	Crisiidae, specimens/cm²
Sycon_sp	Sycon sp., specimens/cm²
Clytia_spp	Clytia spp., specimens/cm²
Hebellidae	Hebellidae, specimens/cm²
Anthoathecata	Anthoathecata, specimens/cm²
Platyhelminthes	Platyhelminthes, specimens/cm²
cf_Cestoplana	cf Cestoplana, specimens/cm²
Nemertea	Nemertea, specimens/cm²
Bivalvia	Bivalvia, not identified, specimens/cm²
Anomia_sp	Anomia sp., specimens/cm²
Flexopecten_sp	Flexopecten sp., specimens/cm²
Mytiloida	Mytiloida, specimens/cm²
Musculus_sp	Musculus sp., specimens/cm²
Noetiidae	Noetiidae, specimens/cm²
Limoida	Limoida, specimens/cm²
Gastropoda	Gastropoda, specimens/cm²
Patellidae	Patellidae, specimens/cm²
Rissoidae	Rissoidae, specimens/cm²
Tricolia_sp	Tricolia sp., specimens/cm²
Bittium_sp	Bittium sp., specimens/cm²
Cuthona_genovae	Cuthona genovae, specimens/cm²
Polychaeta	Polychaeta, specimens/cm²
Sedentaria	Sedentaria, specimens/cm²
Terebellidae	Terebellidae, specimens/cm²
Serpulidae	Serpulidae, specimens/cm²
Sabellida	Sabellida, specimens/cm²
Pantopoda	Pantopoda, specimens/cm²
Acari	Acari, specimens/cm²
Ostracoda	Ostracoda, specimens/cm²
Isopoda	Isopoda, specimens/cm²
Gammaridea	Gammaridea, specimens/cm²
Tanaidacea	Tanaidacea, specimens/cm²
Harpacticoida	Harpacticoida, specimens/cm²
Nematoda	Nematoda, not identified, specimens/cm²
Epsilonema_sp	Epsilonema sp., specimens/cm²
Ascidiacea	Ascidiacea, specimens/cm²
Didemnum_sp	Didemnum sp., specimens/cm²

## Sheet: all_data_only family level
Time	Habitat	Type	Replicate	Halfsite	Quartersite	TP	Disintegration	OD	O2_net	Richness	Shannon	Abundance	cf Trochamminidae spp.	Textulariidae	Nonionidae	Globigerinidae	Elphiidae	Planorbulinidae	Spiroloculinidae	Spirillinidae	Hauerinidae	Fischerinidae	Sycettidae	Campanulariidae	Hebellidae	Mytilidae	Noetiidae	Patellidae	Tergipedidae	Terebellidae	Epsilonematidae	Candidae	Crisiidae
0	Benthic	PE	1	1	1	3.42	0	7.52632	0.0199371	0	0	0	0	0	0	0	0	0	0	0	0	0	0	0	0	0	0	0	0	0	0	0	0
0	Benthic	PE	2	3	5	2.4	0	6.84598	-0.00272751	0	0	0	0	0	0	0	0	0	0	0	0	0	0	0	0	0	0	0	0	0	0	0	0
0	Benthic	PE	3	5	9	4.94	0	14.6459	0.00266316	0	0	0	0	0	0	0	0	0	0	0	0	0	0	0	0	0	0	0	0	0	0	0	0
0	Benthic	PE	4	7	13	5.28	0	14.7934	0.00248475	0	0	0	0	0	0	0	0	0	0	0	0	0	0	0	0	0	0	0	0	0	0	0	0
0	Benthic	PE	5	9	17	3.6	0	10.9947	-0.000590572	0	0	0	0	0	0	0	0	0	0	0	0	0	0	0	0	0	0	0	0	0	0	0	0
0	Benthic	MaterBi	1	1	2	4.84	0	15.7239	-0.00449058	0	0	0	0	0	0	0	0	0	0	0	0	0	0	0	0	0	0	0	0	0	0	0	0
0	Benthic	MaterBi	2	3	6	5.98	0	32.4397	0.00244711	0	0	0	0	0	0	0	0	0	0	0	0	0	0	0	0	0	0	0	0	0	0	0	0
0	Benthic	MaterBi	3	5	10	5.2	0	25.7853	0.0301606	0	0	0	0	0	0	0	0	0	0	0	0	0	0	0	0	0	0	0	0	0	0	0	0
0	Benthic	MaterBi	4	7	14	4.84	0	20.2713	0.02106	0	0	0	0	0	0	0	0	0	0	0	0	0	0	0	0	0	0	0	0	0	0	0	0
0	Benthic	MaterBi	5	9	18	6.48	0	30.04	0.018793	0	0	0	0	0	0	0	0	0	0	0	0	0	0	0	0	0	0	0	0	0	0	0	0
0	Pelagic	PE	1	2	3	3.42	0	7.52632	0.0199371	0	0	0	0	0	0	0	0	0	0	0	0	0	0	0	0	0	0	0	0	0	0	0	0
0	Pelagic	PE	2	4	7	2.4	0	6.84598	-0.00272751	0	0	0	0	0	0	0	0	0	0	0	0	0	0	0	0	0	0	0	0	0	0	0	0
0	Pelagic	PE	3	6	11	4.94	0	14.6459	0.00266316	0	0	0	0	0	0	0	0	0	0	0	0	0	0	0	0	0	0	0	0	0	0	0	0
0	Pelagic	PE	4	8	15	5.28	0	14.7934	0.00248475	0	0	0	0	0	0	0	0	0	0	0	0	0	0	0	0	0	0	0	0	0	0	0	0
0	Pelagic	PE	5	10	19	3.6	0	10.9947	-0.000590572	0	0	0	0	0	0	0	0	0	0	0	0	0	0	0	0	0	0	0	0	0	0	0	0
0	Pelagic	MaterBi	1	2	4	4.84	0	15.7239	-0.00449058	0	0	0	0	0	0	0	0	0	0	0	0	0	0	0	0	0	0	0	0	0	0	0	0
0	Pelagic	MaterBi	2	4	8	5.98	0	32.4397	0.00244711	0	0	0	0	0	0	0	0	0	0	0	0	0	0	0	0	0	0	0	0	0	0	0	0
0	Pelagic	MaterBi	3	6	12	5.2	0	25.7853	0.0301606	0	0	0	0	0	0	0	0	0	0	0	0	0	0	0	0	0	0	0	0	0	0	0	0
0	Pelagic	MaterBi	4	8	16	4.84	0	20.2713	0.02106	0	0	0	0	0	0	0	0	0	0	0	0	0	0	0	0	0	0	0	0	0	0	0	0
0	Pelagic	MaterBi	5	10	20	6.48	0	30.04	0.018793	0	0	0	0	0	0	0	0	0	0	0	0	0	0	0	0	0	0	0	0	0	0	0	0
2	Benthic	PE	1	1	1	2.86	0	61.4222	0.0253612	1	0	0.318049	0.318049	0	0	0	0	0	0	0	0	0	0	0	0	0	0	0	0	0	0	0	0
2	Benthic	PE	2	3	5	2.97	0	68.9037	0.0778601	3	0.566086	4.4559	3.71325	0	0	0	0	0	0.371325	0	0	0	0	0	0	0	0	0	0	0.371325	0	0	0
2	Benthic	PE	3	5	9	3.48	0	22.8649	0.0493358	3	1.09861	1.11717	0.37239	0	0.37239	0	0	0	0.37239	0	0	0	0	0	0	0	0	0	0	0	0	0	0
2	Benthic	PE	4	7	13	2.75	0	42.7662	0.0509388	2	0.500402	1.66478	1.33182	0.332956	0	0	0	0	0	0	0	0	0	0	0	0	0	0	0	0	0	0	0
2	Benthic	PE	5	9	17	3.9	0	36.8276	0.038609	0	0	0	0	0	0	0	0	0	0	0	0	0	0	0	0	0	0	0	0	0	0	0	0
2	Benthic	MaterBi	1	1	2	4.56	0	124.514	0.0266454	0	0	0	0	0	0	0	0	0	0	0	0	0	0	0	0	0	0	0	0	0	0	0	0
2	Benthic	MaterBi	2	3	6	6	0	125.476	0.0730984	1	0	2.55381	0	0	0	0	0	0	0	0	0	0	0	0	0	0	0	0	0	0	0	0	2.55381
2	Benthic	MaterBi	3	5	10	5.28	0	73.2838	0.0201793	2	0.142506	11.2694	0	0	0	0	0	0	0	0.36353	0	0	0	0	0	0	0	0	0	0	0	10.9059	0
2	Benthic	MaterBi	4	7	14	5.5	0	141.356	0.11254	1	0	0.318239	0.318239	0	0	0	0	0	0	0	0	0	0	0	0	0	0	0	0	0	0	0	0
2	Benthic	MaterBi	5	9	18	5.29	0	89.6758	0.00752052	1	0	0.612491	0.612491	0	0	0	0	0	0	0	0	0	0	0	0	0	0	0	0	0	0	0	0
2	Pelagic	PE	1	2	3	4.51	0	274.459	0.121784	3	0.586267	25.8542	20.6833	0	0	0	0	0	0	0	0	0.795512	0	4.37532	0	0	0	0	0	0	0	0	0
2	Pelagic	PE	2	4	7	5.28	0	181.304	0.173598	5	0.754194	13.8959	10.8914	0.375564	0	0	0	0	0	0.375564	0.375564	0	0	1.87782	0	0	0	0	0	0	0	0	0
2	Pelagic	PE	3	6	11	4.95	0	275.478	0.143471	4	0.773434	21.0688	15.1059	0	0	0	0	0	0	0	0	0.795047	0	4.77028	0	0	0	0	0.397524	0	0	0	0
2	Pelagic	PE	4	8	15	4.08	0	214.442	0.185524	5	0.846441	28.6434	17.5043	0.397825	0	0	0	0	0	0	0	0.397825	0	9.94564	0	0.397825	0	0	0	0	0	0	0
2	Pelagic	PE	5	10	19	4.1	0	299.358	0.209078	7	1.5377	7.30065	2.7812	0.34765	0	0	0	0.34765	0.34765	0	0	0.6953	0	2.43355	0	0	0	0	0.34765	0	0	0	0
2	Pelagic	MaterBi	1	2	4	5	0	353.55	0.166899	2	0.474139	24.6631	4.48419	0	0	0	0	0	0	0	0	0	0	20.1789	0	0	0	0	0	0	0	0	0
2	Pelagic	MaterBi	2	4	8	5.04	0	283.301	0.176032	3	0.537817	22.3888	18.2146	0	0	0	0	0	0.379471	0	0	0	0	3.79471	0	0	0	0	0	0	0	0	0
2	Pelagic	MaterBi	3	6	12	5.88	0	273.076	0.157026	5	0.844285	17.2429	11.9951	0.374846	0	0	0	0	0.374846	0	0	0.374846	0	4.12331	0	0	0	0	0	0	0	0	0
2	Pelagic	MaterBi	4	8	16	6.08	0	309.935	0.165804	5	0.865392	19.1408	12.633	0.382817	0	0	0	0	0.382817	0	0	0	0	5.35944	0	0	0	0	0.382817	0	0	0	0
2	Pelagic	MaterBi	5	10	20	5.2	0	292.878	0.142555	3	0.700041	16.3277	4.71689	0	0	0	0	0	0.362838	0	0	0	0	11.248	0	0	0	0	0	0	0	0	0
5.5	Benthic	PE	1	1	1	3.72	0	218.362	-0.0309154	2	0.636514	1.18795	0.79197	0	0	0	0	0	0	0.395985	0	0	0	0	0	0	0	0	0	0	0	0	0
5.5	Benthic	PE	2	3	5	2.76	0	206.317	0.0329993	1	0	1.6317	1.6317	0	0	0	0	0	0	0	0	0	0	0	0	0	0	0	0	0	0	0	0
5.5	Benthic	PE	3	5	9	NA	NA	NA	NA	NA	NA	NA	NA	NA	NA	NA	NA	NA	NA	NA	NA	NA	NA	NA	NA	NA	NA	NA	NA	NA	NA	NA	NA
5.5	Benthic	PE	4	7	13	3.74	0	177.698	-0.0278677	3	1.09861	1.13486	0.378288	0	0	0	0	0	0.378288	0.378288	0	0	0	0	0	0	0	0	0	0	0	0	0
5.5	Benthic	PE	5	9	17	3.96	0	271.234	-0.0129495	1	0	0.379197	0	0	0	0	0	0	0.379197	0	0	0	0	0	0	0	0	0	0	0	0	0	0
5.5	Benthic	MaterBi	1	1	2	2.86	0	243.036	-0.0833726	3	1.00424	2.83154	1.21352	0	0	0	0	0	1.21352	0.404505	0	0	0	0	0	0	0	0	0	0	0	0	0
5.5	Benthic	MaterBi	2	3	6	2.31	0	271.7	-0.140788	2	0.348832	3.59229	3.19315	0.399143	0	0	0	0	0	0	0	0	0	0	0	0	0	0	0	0	0	0	0
5.5	Benthic	MaterBi	3	5	10	NA	NA	NA	NA	NA	NA	NA	NA	NA	NA	NA	NA	NA	NA	NA	NA	NA	NA	NA	NA	NA	NA	NA	NA	NA	NA	NA	NA
5.5	Benthic	MaterBi	4	7	14	1.4	0	288.924	-0.0767711	1	0	0.391407	0.391407	0	0	0	0	0	0	0	0	0	0	0	0	0	0	0	0	0	0	0	0
5.5	Benthic	MaterBi	5	9	18	1.8	0	363.386	-0.0934914	3	1.09861	1.04872	0.349572	0	0.349572	0	0	0	0	0.349572	0	0	0	0	0	0	0	0	0	0	0	0	0
5.5	Pelagic	PE	1	2	3	5.06	0	293.397	0.141865	5	1.111	11.9971	5.62365	0	0	0	0	0.37491	0.37491	0.74982	0	0	0	4.87383	0	0	0	0	0	0	0	0	0
5.5	Pelagic	PE	2	4	7	4.68	0	410.559	0.305985	7	1.11976	25.0816	12.7399	0.39812	0	0	0.39812	0	1.19436	0.39812	0	0	0	9.55489	0	0.39812	0	0	0	0	0	0	0
5.5	Pelagic	PE	3	6	11	NA	NA	NA	NA	NA	NA	NA	NA	NA	NA	NA	NA	NA	NA	NA	NA	NA	NA	NA	NA	NA	NA	NA	NA	NA	NA	NA	NA
5.5	Pelagic	PE	4	8	15	0.36	0	280.949	0.189576	4	0.937574	17.6721	9.04152	0	0	0	0	0	0.821956	0.410978	0	0	0	7.39761	0	0	0	0	0	0	0	0	0
5.5	Pelagic	PE	5	10	19	3.84	0	365.649	0.0415095	6	1.26696	15.1658	6.61074	0	0	0	0	0.388867	1.1666	0.777734	0	0	0	5.83301	0	0	0	0	0	0	0.388867	0	0
5.5	Pelagic	MaterBi	1	2	4	2.1	0	401.957	-0.13771	5	1.09279	12.7201	7.70915	0	0	0	0	0	0.770915	0.770915	0	0.385457	0	3.08366	0	0	0	0	0	0	0	0	0
5.5	Pelagic	MaterBi	2	4	8	1	0	392.128	-0.00158056	7	0.685907	17.9907	15.2751	0.339447	0	0.678895	0.339447	0	0.678895	0.339447	0	0	0	0.339447	0	0	0	0	0	0	0	0	0
5.5	Pelagic	MaterBi	3	6	12	NA	NA	NA	NA	NA	NA	NA	NA	NA	NA	NA	NA	NA	NA	NA	NA	NA	NA	NA	NA	NA	NA	NA	NA	NA	NA	NA	NA
5.5	Pelagic	MaterBi	4	8	16	2	0	487.68	-0.064864	7	1.04726	21.8789	14.9332	0.694567	0	0	0	0	1.38913	0	0	0.347283	0.347283	3.82012	0	0	0	0	0	0.347283	0	0	0
5.5	Pelagic	MaterBi	5	10	20	2.52	0	514.257	-0.0787435	5	0.934104	13.3733	9.15019	0	0	0	0	0	0.70386	0.35193	0	0	0	2.81544	0	0	0	0	0	0	0.35193	0	0
9.5	Benthic	PE	1	1	1	NA	NA	NA	NA	NA	NA	NA	NA	NA	NA	NA	NA	NA	NA	NA	NA	NA	NA	NA	NA	NA	NA	NA	NA	NA	NA	NA	NA
9.5	Benthic	PE	2	3	5	3.8	0	167.793	-0.018352	2	0.636514	1.19342	0.795613	0	0	0	0.397807	0	0	0	0	0	0	0	0	0	0	0	0	0	0	0	0
9.5	Benthic	PE	3	5	9	NA	NA	NA	NA	NA	NA	NA	NA	NA	NA	NA	NA	NA	NA	NA	NA	NA	NA	NA	NA	NA	NA	NA	NA	NA	NA	NA	NA
9.5	Benthic	PE	4	7	13	4.2	0	227.01	-0.0751307	0	0	0	0	0	0	0	0	0	0	0	0	0	0	0	0	0	0	0	0	0	0	0	0
9.5	Benthic	PE	5	9	17	3.36	0	246.233	0.0554325	3	0.897946	3.85931	2.31558	0	0	0	0	0	0	0.385931	0	0	0	1.15779	0	0	0	0	0	0	0	0	0
9.5	Benthic	MaterBi	1	1	2	NA	NA	NA	NA	NA	NA	NA	NA	NA	NA	NA	NA	NA	NA	NA	NA	NA	NA	NA	NA	NA	NA	NA	NA	NA	NA	NA	NA
9.5	Benthic	MaterBi	2	3	6	1.2	0	304.238	-0.130575	2	0.693147	0.803478	0.401739	0	0	0	0	0	0	0	0	0	0	0	0	0	0	0	0	0.401739	0	0	0
9.5	Benthic	MaterBi	3	5	10	NA	NA	NA	NA	NA	NA	NA	NA	NA	NA	NA	NA	NA	NA	NA	NA	NA	NA	NA	NA	NA	NA	NA	NA	NA	NA	NA	NA
9.5	Benthic	MaterBi	4	7	14	1.84	0	242.41	-0.117068	2	0.636514	4.18923	2.79282	0	0	0	0	0	1.39641	0	0	0	0	0	0	0	0	0	0	0	0	0	0
9.5	Benthic	MaterBi	5	9	18	0.46	0.148768	380.233	-0.01286	2	0.636514	1.35806	0.452686	0	0	0	0	0	0	0	0	0	0	0.905371	0	0	0	0	0	0	0	0	0
9.5	Pelagic	PE	1	2	3		NA	NA	NA	NA	NA	NA	NA	NA	NA	NA	NA	NA	NA	NA	NA	NA	NA	NA	NA	NA	NA	NA	NA	NA	NA	NA	NA
9.5	Pelagic	PE	2	4	7	3.7	0	276.156	0.505835	6	0.969817	15.3448	10.6561	0	0	0	0	0.426246	0.426246	0.426246	0.426246	0	0	0	2.98372	0	0	0	0	0	0	0	0
9.5	Pelagic	PE	3	6	11		NA	NA	NA	NA	NA	NA	NA	NA	NA	NA	NA	NA	NA	NA	NA	NA	NA	NA	NA	NA	NA	NA	NA	NA	NA	NA	NA
9.5	Pelagic	PE	4	8	15	4.34	0	405.722	0.00887509	5	1.08509	11.8118	7.26879	0.454299	0	0	0	0	0.908598	0	0	0	0	2.72579	0	0	0.454299	0	0	0	0	0	0
9.5	Pelagic	PE	5	10	19	2	0	458.657	0.122684	4	1.06992	12.8124	7.68745	0	0	0	0	0	0.732138	0	0	0	0	1.83035	2.56248	0	0	0	0	0	0	0	0
9.5	Pelagic	MaterBi	1	2	4	NA	NA	NA	NA	NA	NA	NA	NA	NA	NA	NA	NA	NA	NA	NA	NA	NA	NA	NA	NA	NA	NA	NA	NA	NA	NA	NA	NA
9.5	Pelagic	MaterBi	2	4	8	0	3.79623	452.042	0.310137	6	0.626474	26.0029	22.3914	0	0	0	0	0	0.722302	0.722302	0	0	0	0.722302	0	0.722302	0	0.722302	0	0	0	0	0
9.5	Pelagic	MaterBi	3	6	12	NA	NA	NA	NA	NA	NA	NA	NA	NA	NA	NA	NA	NA	NA	NA	NA	NA	NA	NA	NA	NA	NA	NA	NA	NA	NA	NA	NA
9.5	Pelagic	MaterBi	4	8	16	0	5.2196	434.587	-0.0368162	7	1.07869	28.9681	20.8571	1.73809	0	0	0	0	1.73809	0.579363	0	1.15873	0	1.73809	0	1.15873	0	0	0	0	0	0	0
9.5	Pelagic	MaterBi	5	10	20	0.2	0	364.618	-0.0413471	7	0.933629	16.1526	12.4606	0.923006	0	0.923006	0	0	0	0.461503	0	0	0	0.461503	0	0	0	0	0	0.461503	0.461503	0	0
12.5	Benthic	PE	1	1	1	NA	NA	NA	NA	NA	NA	NA	NA	NA	NA	NA	NA	NA	NA	NA	NA	NA	NA	NA	NA	NA	NA	NA	NA	NA	NA	NA	NA
12.5	Benthic	PE	2	3	5	3.126	0	510.894	0.196428	2	0.693147	0.93678	0.46839	0	0.46839	0	0	0	0	0	0	0	0	0	0	0	0	0	0	0	0	0	0
12.5	Benthic	PE	3	5	9	NA	NA	NA	NA	NA	NA	NA	NA	NA	NA	NA	NA	NA	NA	NA	NA	NA	NA	NA	NA	NA	NA	NA	NA	NA	NA	NA	NA
12.5	Benthic	PE	4	7	13	5.057	0	176.516	-0.0326416	2	0.693147	1.02268	0.511342	0	0	0	0	0	0	0	0	0	0	0	0	0	0.511342	0	0	0	0	0	0
12.5	Benthic	PE	5	9	17	3.42	0	233.87	0.258331	3	1.0822	4.53107	1.69915	1.13277	0	0	0	0	0	1.69915	0	0	0	0	0	0	0	0	0	0	0	0	0
12.5	Benthic	MaterBi	1	1	2	NA	NA	NA	NA	NA	NA	NA	NA	NA	NA	NA	NA	NA	NA	NA	NA	NA	NA	NA	NA	NA	NA	NA	NA	NA	NA	NA	NA
12.5	Benthic	MaterBi	2	3	6	0	1.00335	462.407	0.130597	0	0	0	0	0	0	0	0	0	0	0	0	0	0	0	0	0	0	0	0	0	0	0	0
12.5	Benthic	MaterBi	3	5	10	NA	NA	NA	NA	NA	NA	NA	NA	NA	NA	NA	NA	NA	NA	NA	NA	NA	NA	NA	NA	NA	NA	NA	NA	NA	NA	NA	NA
12.5	Benthic	MaterBi	4	7	14	0	22.4742	573.366	-0.0801869	0	0	0	0	0	0	0	0	0	0	0	0	0	0	0	0	0	0	0	0	0	0	0	0
12.5	Benthic	MaterBi	5	9	18	0	16.8419	495.653	0.0479457	0	0	0	0	0	0	0	0	0	0	0	0	0	0	0	0	0	0	0	0	0	0	0	0
12.5	Pelagic	PE	1	2	3	NA	NA	NA	NA	NA	NA	NA	NA	NA	NA	NA	NA	NA	NA	NA	NA	NA	NA	NA	NA	NA	NA	NA	NA	NA	NA	NA	NA
12.5	Pelagic	PE	2	4	7	3.706	0	308.267	0.781014	3	0.380506	10.0875	9.12679	0	0	0	0	0.480358	0	0	0	0	0	0	0	0	0.480358	0	0	0	0	0	0
12.5	Pelagic	PE	3	6	11	NA	NA	NA	NA	NA	NA	NA	NA	NA	NA	NA	NA	NA	NA	NA	NA	NA	NA	NA	NA	NA	NA	NA	NA	NA	NA	NA	NA
12.5	Pelagic	PE	4	8	15	3.248	0	632.498	0.519651	4	1.07652	14.31	8.17714	0	0	0	0	0	2.55536	0.511072	0	0	0	3.06643	0	0	0	0	0	0	0	0	0
12.5	Pelagic	PE	5	10	19	2.714	0	599.498	0.653444	0	0	0	0	0	0	0	0	0	0	0	0	0	0	0	0	0	0	0	0	0	0	0	0
12.5	Pelagic	MaterBi	1	2	4	NA	NA	NA	NA	NA	NA	NA	NA	NA	NA	NA	NA	NA	NA	NA	NA	NA	NA	NA	NA	NA	NA	NA	NA	NA	NA	NA	NA
12.5	Pelagic	MaterBi	2	4	8	0	53.0747	946.396	0.8533	0	0	0	0	0	0	0	0	0	0	0	0	0	0	0	0	0	0	0	0	0	0	0	0
12.5	Pelagic	MaterBi	3	6	12	NA	NA	NA	NA	NA	NA	NA	NA	NA	NA	NA	NA	NA	NA	NA	NA	NA	NA	NA	NA	NA	NA	NA	NA	NA	NA	NA	NA
12.5	Pelagic	MaterBi	4	8	16	NA	84.6957	NA	NA	0	0	0	0	0	0	0	0	0	0	0	0	0	0	0	0	0	0	0	0	0	0	0	0
12.5	Pelagic	MaterBi	5	10	20	0	9.91782	586.226	0.676238	0	0	0	0	0	0	0	0	0	0	0	0	0	0	0	0	0	0	0	0	0	0	0	0

## Sheet: data2_all identified taxa
Time	Habitat	Type	Replicate	Bacillariaceae	Catenulaceae	Naviculaceae	Pleurosigmataceae	Fragilariaceae	Rhabdonemataceae	Surirellaceae	Licmophora_sp	cf_Trochamminidae_spp	Textulariidae	Nonionidae	Globigerinidae	Elphiidae	Planorbulinidae	Spiroloculinidae	Spirillinidae	Hauerinidae	Patellininae	Fischerinidae	Cheilostomatida	Chorizoporidae	Candidae	Caberea_sp	Scrupocellaria_sp	Savignyella_sp	Microporella_sp	Aetea_sp	Ctenostomatida	cf_Mimosellidae_spp	Cyclostomatida	Tubulipora_sp_A	Tubulipora_sp_B	Lichenoporidae	Crisiidae	Sycon_sp	Clytia_spp	Hebellidae	Anthoathecata	Platyhelminthes	cf_Cestoplana	Nemertea	Bivalvia	Anomia_sp	Flexopecten_sp	Mytiloida	Musculus_sp
2	Benthic	PE	1	12.2449	48.9796	16.3265	0	0	0	0	0	0.318049	0	0	0	0	0	0	0	0	0	0	0	0	0	0	0	0	0	0	0	0	0	0	0	0	0	0	0	0	0	0	0	0	0	0.0609459	0	0	0
2	Benthic	PE	2	100.072	0	19.0613	0	0	0	0	0	3.71325	0	0	0	0	0	0.371325	0	0	0	0	0.106655	0	0	0	0	0	0	0.355518	0	0	0	0	0	0	0	0	0	0	0	0	0	0	0	0.0355518	0	0	0
2	Benthic	PE	3	38.232	43.011	38.232	0	0	0	0	0	0.37239	0	0.37239	0	0	0	0.37239	0	0	0	0	0	0	0	0	0	0	0	0	0	0	0	0	0	0	0	0	0	0	0	0	0	0	0	0	0	0	0
2	Benthic	PE	4	102.55	29.9105	12.8188	0	0	0	0	0	1.33182	0.332956	0	0	0	0	0	0	0	0	0	0	0	0	0	0	0	0	0	0	0	0	0	0	0	0	0	0	0	0	0	0	0	0	0	0	0	0
2	Benthic	PE	5	4.57406	27.4444	22.8703	0	4.57406	0	0	0	0	0	0	0	0	0	0	0	0	0	0	0	0	0	0	0	0	0	0.106655	0	0.60438	0	0	0	0	0	0	0	0	0	0	0	0	0	0	0	0	0
2	Benthic	MaterBi	1	37.5141	70.8601	62.5236	4.16824	0	0	0	0	0	0	0	0	0	0	0	0	0	0	0	0	0	0	0	0	0	0.0355518	0	0	0	0	0	0	0	0	0	0	0	0	0	0	0	0	0	0	0	0
2	Benthic	MaterBi	2	28.0919	28.0919	14.0459	0	0	0	0	0	0	0	0	0	0	0	0	0	0	0	0	0.0711035	0	0	0	0	0	0	0	0	0	0	0	0	0	2.55381	0	0	0	0	0	0	0	0	0.0355518	0	0	0
2	Benthic	MaterBi	3	4.66531	32.6571	60.649	0	0	0	0	0	0	0	0	0	0	0	0	0.36353	0	0	0	0	0	0	10.9059	0	0	0	0.533276	0	0	0	0	0	0	0	0	0	0	0	0	0	0	0	0	0	0	0
2	Benthic	MaterBi	4	122.522	53.0929	0	0	0	0	0	0	0.318239	0	0	0	0	0	0	0	0	0	0	0	0	0	0	0	0	0	0	0	0	0	0	0	0	0	0	0	0	0	0	0	0	0	0	0	0	0
2	Benthic	MaterBi	5	3.93015	86.4633	58.9522	0	0	0	0	0	0.612491	0	0	0	0	0	0	0	0	0	0	0	0	0	0	0	0	0	0.0711035	0	0	0	0	0	0	0	0	0	0	0	0	0	0	0	0.0355518	0	0	0
2	Pelagic	PE	1	56.1499	403.258	117.404	0	0	0	0	0	20.6833	0	0	0	0	0	0	0	0	0	0.795512	0	0	0	0	0	0	0	1.56428	0	0	0	0	0	0	0	0	4.37532	0	0	0	0	0	0	0.0355518	0	0	0
2	Pelagic	PE	2	0	520.532	110.854	4.81974	9.63948	0	0	0	10.8914	0.375564	0	0	0	0	0	0.375564	0.375564	0	0	0	0	0	0	0	0	0	1.56428	0	0	0	0	0	0	0	0	1.87782	0	0	0	0	0	0.751128	0.0355518	0	0	0
2	Pelagic	PE	3	81.6248	423.429	147.945	0	20.4062	0	0	0	15.1059	0	0	0	0	0	0	0	0	0	0.795047	0	0	0	0	0	0	0	0.391069	14.3109	0	0	0	0	0	0	0	4.77028	0	0	5.10155	0	0	0	0	0	0	0
2	Pelagic	PE	4	10.2109	781.13	194.006	0	10.2109	0	0	0	17.5043	0.397825	0	0	0	0	0	0	0	0	0.397825	0	0	0	0	0	0	0	3.48407	1.19348	0	0	0	0	0	0	0	9.94564	0	0	0	0	0	0	0	0	0	0.397825
2	Pelagic	PE	5	13.3845	486.305	71.3842	8.92302	17.846	0	0	0	2.7812	0.34765	0	0	0	0.34765	0.34765	0	0	0	0.6953	0.142207	0	0	0	0	0	0	0	0	0	0	0	0	0	0	0	2.43355	0	0	0	0	0	0	0	0	0	0
2	Pelagic	MaterBi	1	119.89	393.239	158.255	0	0	0	0	0	4.48419	0	0	0	0	0	0	0	0	0	0	1.13766	0	0	0	0	0	0	0	0	0.60438	0	0	0	0	0	0	20.1789	0	0	0	0	0	0	0	0.0355518	0	0
2	Pelagic	MaterBi	2	4.86988	486.988	43.8289	0	4.86988	0	0	0	18.2146	0	0	0	0	0	0.379471	0	0	0	0	0	0	0	0	0	0	0	0	0	2.13311	0	0	0	0	0	0	3.79471	0	0	0	0	0	0	0	0	0	0
2	Pelagic	MaterBi	3	76.9684	153.937	48.1053	0	0	0	0	0	11.9951	0.374846	0	0	0	0	0.374846	0	0	0	0.374846	0	0	0	0	0	0	0	4.15956	1.49938	0	0	0	0	0	0	0	4.12331	0	0	0	0	0	0	0	0	0	0
2	Pelagic	MaterBi	4	9.82563	633.753	112.995	0	14.7385	0	0	4.91282	12.633	0.382817	0	0	0	0	0.382817	0	0	0	0	1.13766	0	0	0	0	0	0	0.533276	0	0	0	0	0	0	0	0	5.35944	0	0	0	0	0	0	0	0	0	0
2	Pelagic	MaterBi	5	79.1591	302.667	97.7848	4.65642	9.31284	0	0	0	4.71689	0	0	0	0	0	0.362838	0	0	0	0	0	0	0	0	0	0	0	1.9909	0	0	0	0	0	0	0	0	11.248	0	0	0	0	0	0	0	0	0	0
5.5	Benthic	PE	1	0	50.8181	0	116.882	0	0	0	0	0.79197	0	0	0	0	0	0	0.395985	0	0	0	2.13311	0	0	0	0	0	0	0.853242	0	0	0	0	0	0	0	0	0	0	0	0	0	0	0	0	0	0	0
5.5	Benthic	PE	2	0	20.9402	10.4701	0	0	0	0	0	1.6317	0	0	0	0	0	0	0	0	0	0	0.497725	0	0	0	0	0	0	0	0	0	0.177759	0	0	0	0	0	0	0	0	0	0	0	0	0	0	0	0
5.5	Benthic	PE	4	0	38.8376	9.70939	29.1282	0	0	0	0	0.378288	0	0	0	0	0	0.378288	0.378288	0	0	0	0	0	0	0	0	0	0	0	0	0	0	0	0	0	0	0	0	0	0	29.1282	0	0	0	0	0	0	0
5.5	Benthic	PE	5	0	9.73272	0	19.4654	0	0	0	0	0	0	0	0	0	0	0.379197	0	0	0	0	0	0	0	0	0	0	0	0	0	0	0	0	0	0	0	0	0	0	0	14.5991	0	0	0	0	0	0	0
5.5	Benthic	MaterBi	1	0	88.2496	15.5735	0	5.19115	0	0	0	1.21352	0	0	0	0	0	1.21352	0.404505	0	0	0	0	0	0	0	0	0	0	0	0	0	0	0	0	0	0	0	0	0	0	5.19115	0	0	0	0	0	0	0
5.5	Benthic	MaterBi	2	0	122.936	25.6117	51.2234	0	0	0	0	3.19315	0.399143	0	0	0	0	0	0	0	0	0	0	0	0	0	0	0	0	0	0	0	0	0	0	0	0	0	0	0	0	0	0	0	0	0	0	0	0
5.5	Benthic	MaterBi	4	0	391.798	10.0461	0	5.02306	0	0	0	0.391407	0	0	0	0	0	0	0	0	0	0	0	0	0	0	0	0	0	0.533276	0	0	0	0	0	0	0	0	0	0	0	5.02306	0	0	0	0	0	0	0
5.5	Benthic	MaterBi	5	0	53.8341	8.97235	22.4309	0	0	0	0	0.349572	0	0.349572	0	0	0	0	0.349572	0	0	0	0	0	0	0	0	0	0	0	0	0	0	0	0	0	0	0	0	0	0	13.4585	0	0	0	0	0	0	0
5.5	Pelagic	PE	1	4.81134	67.3588	447.455	14.434	81.7928	0	0	0	5.62365	0	0	0	0	0.37491	0.37491	0.74982	0	0	0	4.33732	0	0	0	0	0	0	0	14.2466	0	0	0	0	0	0	0	4.87383	0	0	0	0	0	0	0.0355518	0	0	0
5.5	Pelagic	PE	2	0	51.0921	148.167	25.5461	25.5461	0	0	0	12.7399	0.39812	0	0	0.39812	0	1.19436	0.39812	0	0	0	1.52873	0	0	0	0	0	0	0.177759	28.6647	0	0	0	0	0	0	0	9.55489	0	0	10.2184	0	0	0.796241	0	0	0.39812	0.39812
5.5	Pelagic	PE	4	0	68.5649	300.631	5.27422	94.936	0	0	0	9.04152	0	0	0	0	0	0.821956	0.410978	0	0	0	1.52873	0	0	0	0	0	0	4.47952	4.10978	0	0	0	0	0	0	0	7.39761	0	0	0	0	0	0	0	0	0	0
5.5	Pelagic	PE	5	0	44.9141	249.523	4.99046	29.9428	0	0	0	6.61074	0	0	0	0	0.388867	1.1666	0.777734	0	0	0	0.462173	0	0	0	0	0	0	3.05745	13.6103	0	0	0	0	0	0	0	5.83301	0	0	0	0	0	0.388867	0	0	0	0
5.5	Pelagic	MaterBi	1	9.89341	98.9341	296.802	39.5736	49.467	0	0	0	7.70915	0	0	0	0	0	0.770915	0.770915	0	0	0.385457	0.888794	0	0	0	0	0	0	0.959898	8.09461	0	0	0	0	0	0	0	3.08366	0	0	0	0	0	0	0	0	0	0
5.5	Pelagic	MaterBi	2	13.0687	43.5624	344.143	4.35624	30.4937	0	0	0	15.2751	0.339447	0	0.678895	0.339447	0	0.678895	0.339447	0	0	0	0	0	0	0	0	0	0	1.13766	10.8623	0	0	0	0	0	0	0	0.339447	0	4.69283	0	0.0355518	0	0	0	0	0	0
5.5	Pelagic	MaterBi	4	0	111.42	164.902	0	44.568	0	0	0	14.9332	0.694567	0	0	0	0	1.38913	0	0	0	0.347283	0	0	0	0	0	0	0	2.70193	7.64024	0	0	0	0	0	0	0.347283	3.82012	0	0	4.4568	0	0.0355518	0.347283	0	0	0	0
5.5	Pelagic	MaterBi	5	0	45.1644	185.174	36.1315	31.6151	0	9.03288	0	9.15019	0	0	0	0	0	0.70386	0.35193	0	0	0	0.391069	0	0	0	0	0	0	0.568828	10.9098	0	0	0	0	0	0	0	2.81544	0	0	0	0	0	0.35193	0	0	0	0
9.5	Benthic	PE	2	0	5.10518	5.10518	0	20.4207	0	0	0	0.795613	0	0	0	0.397807	0	0	0	0	0	0	0.284414	2.13311	0	0	0	0	0	0.0355518	5.9671	6.89704	0.391069	0	0	0	0	0	0	0	0	5.10518	0	0	0.397807	0	0	0	0
9.5	Benthic	PE	4	0	35.1373	15.0589	0	0	0	0	0	0	0	0	0	0	0	0	0	0	0	0	6.43487	1.42207	0	0	0	0	1.81314	0.60438	7.82278	18.0603	0	2.31086	0	0.0355518	0	0	0	0	0	0	0	0	0	0.0355518	0	0	0
9.5	Benthic	PE	5	0	19.8111	44.575	0	14.8583	0	0	0	2.31558	0	0	0	0	0	0	0.385931	0	0	0	0.284414	1.42207	0	0	4.26621	0	0	2.55973	7.71861	0.60438	3.59073	1.17321	1.20876	0	0	0	1.15779	0	0	0	0	0	0.771861	0.213311	0	0	0
9.5	Benthic	MaterBi	2	0	15.4669	10.3113	0	5.15565	0	0	0	0.401739	0	0	0	0	0	0	0	0	0	0	0	0	0	0	0	0	0	0.0355518	4.01739	0	0.177759	0	0	0	0	0	0	0	0	5.15565	0	0	0	0	0	0	0
9.5	Benthic	MaterBi	4	11.9471	23.8941	23.8941	5.97353	0	0	0	0	2.79282	0	0	0	0	0	1.39641	0	0	0	0	0.142207	0	0	0	0	0	1.42207	0	4.6547	0	0	0.177759	1.06655	0.853242	0	0	0	0	0	0	0	0	0	0	0	0	0
9.5	Benthic	MaterBi	5	0	17.4284	29.0473	0	23.2379	0	0	0	0.452686	0	0	0	0	0	0	0	0	0	0	0	0	0	0	0	0	0	0	5.88491	2.02645	0.213311	0	0	0	0	0	0.905371	0	0	0	0	0	0.452686	0	0	0	0
9.5	Pelagic	PE	2	0	92.9926	371.971	54.7015	207.866	0	0	0	10.6561	0	0	0	0	0.426246	0.426246	0.426246	0.426246	0	0	0.177759	0	0	0	0	0	0	3.44852	11.9349	0	0	0	0	0	0	0	0	2.98372	0	0	0	0	2.55747	0	0	0	0
9.5	Pelagic	PE	4	0	110.773	338.15	52.4715	104.943	0	11.6603	0	7.26879	0.454299	0	0	0	0	0.908598	0	0	0	0	2.84414	0	0	0	0	0	0	0.888794	29.9837	0	0	0	0	0	0	0	2.72579	0	0	0	0	0	0.454299	0	0	0	0
9.5	Pelagic	PE	5	0	75.1662	178.52	23.4894	140.937	0	4.69789	0	7.68745	0	0	0	0	0	0.732138	0	0	0	0	0	0	0	0	0	0	0	6.57708	31.1159	0	0	0	0	0	0	0	1.83035	2.56248	0	0	0	0	0	0.0355518	0	0	0
9.5	Pelagic	MaterBi	2	46.3477	46.3477	1186.5	120.504	111.234	0	0	9.26954	22.3914	0	0	0	0	0	0.722302	0.722302	0	0	0	0	0	0	0	0	0	0	0.31027	25.2806	0	0	0	0	0	0	0	0.722302	0	0	0	0	0	0	0	0	0	0.722302
9.5	Pelagic	MaterBi	4	0	44.6109	446.109	37.1758	141.268	0	0	0	20.8571	1.73809	0	0	0	0	1.73809	0.579363	0	0	1.15873	0	0	0	0	0	0	0	0.711035	27.8094	0.213311	0	0	0	0	0	0	1.73809	0	0	0	0	0	1.15873	0	0	0	1.15873
9.5	Pelagic	MaterBi	5	0	47.3809	278.363	41.4583	153.988	0	23.6905	0	12.4606	0.923006	0	0.923006	0	0	0	0.461503	0	0	0	2.91524	0	0	0	0	0	0	0	23.5366	0	0	0	0	0	0	0	0.461503	0	0	0	0	0	0.461503	0	0	0	0
12.5	Benthic	PE	2	0	36.066	42.077	0	0	0	0	0	0.46839	0	0.46839	0	0	0	0	0	0	0	0	0	0.426621	0	0	0	0.142207	0	0.568828	0	0	0.711035	0	1.35097	1.24431	0	0	0	0	0	0	0	0	0	0.106655	0	0	0
12.5	Benthic	PE	4	0	26.2489	6.56222	13.1244	19.6867	0	6.56222	0	0.511342	0	0	0	0	0	0	0	0	0	0	0.817691	0	0	0	0	0.391069	0	0.284414	4.09073	0.711035	0.355518	0	0	0.391069	0	0	0	0	0	0	0	0	0	0.213311	0	0	0
12.5	Benthic	PE	5	0	247.132	116.297	14.5372	14.5372	0	0	0	1.69915	1.13277	0	0	0	0	0	1.69915	0	0	0	1.67093	0.675484	0	0	0	0	0	0.60438	0	0	0.142207	0	0.995449	0	0	0	0	0	0	7.26859	0	0	0.566384	0	0	0	0
12.5	Benthic	MaterBi	2	6.03094	18.0928	30.1547	0	12.0619	0	0	0	0	0	0	0	0	0	0	0	0	0	0	0	0	0	0	0	0	0	0	0	0	0	0	0	0	0	0	0	0	0	0	0	0	0	0	0	0	0
12.5	Benthic	MaterBi	4	0	0	0	0	0	0	0	0	0	0	0	0	0	0	0	0	0	0	0	0.254253	0	2.03403	0	0	0	0	0	0	0	0.508507	0	0	0	0	0	0	0	0	0	0	0	0	0	0	0	0
12.5	Benthic	MaterBi	5	0	0	0	0	0	0	0	0	0	0	0	0	0	0	0	0	0	0	0	0	0	0	0	0	0	0	0	0	0	0	0	0	0	0	0	0	0	0	0	0	0	0	0	0	0	0
12.5	Pelagic	PE	2	0	172.608	265.077	24.6584	18.4938	6.16459	0	0	9.12679	0	0	0	0	0.480358	0	0	0	0	0	0	0	0	0	0	0	0	4.72838	5.76429	0	0	0	0	0	0	0	0	0	0	0	0	0	0	0	0	0	0
12.5	Pelagic	PE	4	13.1175	111.499	236.115	45.9113	209.88	0	0	0	8.17714	0	0	0	0	0	2.55536	0.511072	0	0	0	0.497725	0	0	0	0	0	0	3.19966	17.3764	0.497725	0	0	0	0	0	0	3.06643	0	0	0	0	0	0	0	0	0	0
12.5	Pelagic	PE	5	0	0	0	0	0	0	0	0	0	0	0	0	0	0	0	0	0	0	0	0	0	0	0	0	0	0	1.86222	0	0	0.338585	0	0	0	0	0	0	0	0	0	0	0	0	0	0	0	0
12.5	Pelagic	MaterBi	2	0	0	0	0	0	0	0	0	0	0	0	0	0	0	0	0	0	0	0	0.28796	0	0	0	0	0	0	0	0	0	0	0	0	0	0	0	0	0	0	0	0	0	0	0	0	0	0
12.5	Pelagic	MaterBi	4	0	0	0	0	0	0	0	0	0	0	0	0	0	0	0	0	0	0	0	0	0	0	0	0	0	0	1.84432	0	0	0	0	0	0	0	0	0	0	0	0	0	0	0	0	0	0	0
12.5	Pelagic	MaterBi	5	0	0	0	0	0	0	0	0	0	0	0	0	0	0	0	0	0	0	0	0	0	0	0	0	0	0	1.67586	0	0	0	0	0	0	0	0	0	0	0	0	0	0	0	0.0644562	0	0	0
[truncated: 24 more columns]
